# Supplementary material for: Genome Assembly and Analysis of the Flavonoid and Phenylpropanoid Biosynthetic Pathways in Fingerroot Ginger (Boesenbergia rotunda)
Source: Int J Mol Sci. 2022 Jun 30;23(13):7269. doi: 10.3390/ijms23137269 (PMC9266397; doi:10.3390/ijms23137269)
Supplement: Supplementary file 1 [file ijms-23-07269-s001.zip]

Archive with 1 entries (1 files):
- ijms-1777888-supplementary.pdf
